# Supplementary material for: Overexpression of Fatty Acid Synthase Upregulates Glutamine–Fructose-6-Phosphate Transaminase 1 and O-Linked N-Acetylglucosamine Transferase to Increase O-GlcNAc Protein Glycosylation and Promote Colorectal Cancer Growth
Source: Int J Mol Sci. 2024 Apr 30;25(9):4883. doi: 10.3390/ijms25094883 (PMC11084459; doi:10.3390/ijms25094883)
Supplement: Supplementary file 1 [file ijms-25-04883-s001.zip]

Archive with 1 entries (1 files):
- ijms-2972674-supplementary.pdf
